# Supplementary material for: Empirical evidence on factors influencing farmers’ administrative burden: A structural equation modeling approach
Source: PLoS One. 2020 Oct 30;15(10):e0241075. doi: 10.1371/journal.pone.0241075 (PMC7598450; doi:10.1371/journal.pone.0241075)
Supplement: S1 Data — (XLS) [file pone.0241075.s001.xls]

## Sheet: Sheet1
CODE	y1	y2	y3	x4	x2	x3	y9	y4	y5	x1	y6	y7	y8
1	6		4	4	4	4	6	3	4	3	4	4	5
2	5	5	3	5	5	5	4	2	6		3	3	4
3	4	5	4	4	4	4	4	1	4	6	4	4	4
4	6	6	4	4	5	5	3	2	3	4	4	4
5	6	4	4	6	4	6	2	1	3	4	7	6	6
6	7	7	6	6	4	3	6	4	5	4	7	6	7
7	2	3	2	3	3	4	4	2	3	3	5	6	7
8	5	4	4	7	7	7	1	1	6	1	1	1	1
9	7	7	7	6	1	1	7	2	5	4	7	3	7
10	6	6	6	6	1	5	1	1	2	5	7	7	7
11	1	4	4	4	4	7	4	1	4	7	4	4	4
12	7	7	6	5	6	5	5	1	3	4	2	3	2
13	6	6	3	2	5	6	1	3	5	6	3	4	1
14	6	6	4	4	3	5	4	3	6	6	4	5	5
15	1	5	2	5	5	5	2	1	3	5	3	2	2
16	4	4	4	3	3	3	3	2	2		5	5	5
17	6	5	7					3	5	8
18	4	4	7	5	5	5	6	2	5	4	1	2	2
19	7	6	4	6	4	5	7	3	5	5	6	6	6
20	7	7	6	5	5	5	7	2	6	1	7	7	7
21	6	4	3	7	5	6	5	1	5	6	3	2	6
22	5	4	4	5	5	3	2	2	4	8	5	2
23	5	6	4	4	3	3	7	3	4	4	7	7	7
24	5	5	4	5	5	5	5	3	4	7	3	3
25	3	4	3	5	5	5	3	2	3	4	4	3
26	7	7	6	5	6	5	7	3	5	7	2	3	6
27	2		5	5	3	4	2	2	4	6	3	2	2
28	7	7	7	4		4	4	1	4	5	4	4	4
29	3	4	6	6	6	6	6	1	3	5	5	2	2
30	5	5	4	2	3	3	4	2	3	4	3	4	4
31	4	4	4	3	3	3	4	4	5	6	5	5	5
32	5	5	3	5	6	6	1	1	4	4	2	2	2
33	5	6	5	4	3	3	6	2	3	5	3	5	4
34		5	3	5	6	6	2	1	3	5	4	2	4
35	5	6	4	4	6	6	2	2	4	4	5	2	2
36	4	5	4	4	4	4	4	2	3		4	4	4
37	5	2	6	3	4	4	1	1	4	1	5	2	2
38	2	4	4	4	4	6	4	2	3	5		3	2
39	5	6	6					1	2	5
40	6	7	5	7	6	6	4	2	6	5	3	5	6
41	5	4	7	5	4	4	2	2	2	1	1	4	5
42			6	4	6	6	4	2	3		4	2	2
43	3	6	3	6	6	6	6	2	4	5	1	2	2
44	4	3	4	6	6	6	4	1	5	4	4	2	2
45	7	5	4	5	6	2	6	2	4	5	3	5	5
46	5	5	6	5	5	4	4	4	3	5	5	3	6
47	6	6	7	5	4	4	5	2	6	1	4	4	4
48	1	4	3	5	7	6	7	1	2	6	6	4
49	4	4	5	5	5	6	2	1	2	5	6	2	2
50	7	7	7	7	7	6	7	1	3	1	7	2
51	7	6	5	6	7	7	3	4	5	5	4	5	6
52	4	3	3	1	2	3	1	1	2	1	7	5	5
53	6	5	3	4	4	4	4	2	5	5	3	4	4
54	6	6	4	7	5	6	5	3	6	4	1	2	1
55	6	7	4	5	4	4	6	4	6	4	4	5	5
56	5	5		2	2	2	4	2	3	1	4	6	6
57	6	4	6	3	4	3	6	2	4	6	6	5	4
58	1	4	4	5	5	5	2	2	3	4	4	2	2
59	5	5	3	5	3	5	6	2	6	4	6	5	6
60	7	7	7	4	4	2	6	3	4	1	3	4	4
61	3	4	3	3	5	6	3	2	4	4	4	5	6
62	7	7	4	5	5	5	7	3	4	1	6	6	7
63	6	6	4	6	3	5	1	2	4	1	2	7	7
64	4	3	3	4	6	6	2	1	6	3	4	2	2
65	5	5	4	5	4	3	5	2	5	6	5	6
66	7	6	7	3	3	3	2	3	5	4	5	4	6
67	6	6	6	6	6	6	6	4	5	6	5	2	5
68	5	6	6	6	3	3	4	2	5	6	5	3	5
69	7	5	7	5	3	5	7	4	5	4	1	6	7
70	4	5	3	6	5	6	2	2	4	5	2	3	2
71	6	4	5	4	4	3	3	4	6	4	4	4	4
72	6	6	3	5	5	4	3	2	4	6	5	2	4
73	6	5	4	4	5	7	7	4	5	3	4	3	7
74	1	1	1	6	5	4	3	1	3	4	7	4	7
75	4	4	3	5	5	5	4	1	2	4	5	3
76	3	4		4	4	6	4	2	4	4	4	2	5
77	7	6	6	6	5	5	6	3	5	5	2	4	5
78	5	6	3	5	5	6	3	3	5	5	4	4
79	7	7	7	6	6	5	6	1		6	2	4	4
80	4	4	3	5	6	5	2	2	3	6	6	2
81	5	6	6	5	4	5	5	2	3	4	3	3	4
82	4	5	2	6	4	4	4	1	3	5	5	5	4
83	4	5	3	6	7	7	5	2	4	7	3	1	1
84	4	5	2	3	4	6	2	1	2	5	5	4	5
85	7	6	6	5	4	5	7	3	5	4	6	4	4
86	7	7	6	4	4	5	7	3	5	5	7	4	6
87	5	5	5	6	4	5	4	2	5	5	6	5	5
88	6	6	7	3	4	6	5	1	3	4	4	2	4
89	3	3	4	6	6	6	4	3	4	7	2	2	2
90	4	4	6	4	6	6	2	1	3	4	4	1	4
91	4	5	3	6	6	7	2	3	4	5	1	2	4
92	5	6	3	5	4	6	4	1	5	4	4	2	4
93	3	6	5	3	5	3	6	2	3	3	3	4	5
94	2	3	5	5	5	4	6	2	5	6	3	3
95	3	4	3	6	5	7	5	1	4	4	5	5	2
96	6	6	7	3	7	7	1	4	6	5	7	2	4
97	7	5	5	5	5	5	2	3	6	4	4	3
98	5	4	4	6	5	4	5	2	5	5	3	3	4
99	5	5	3	3	4	4	5	1	2	4	5	3	4
100	4	3	5	4	4	5	5	3	4	3	4	5	4
101	3	5	3	3	3	5	6	2	6	6	3	3	4
102	4	4	3	5	5	5	4	1	3	4	5	3	4
103	2	4	5	6	4	6	1	3	5	6	4	3	2
104	4	3	7	7	7	7	4	2	5	5	6	1
105	6	4	4	6	5	6	7	3	5	4	5	2
106	5	3	2	4	5	6	1	2	5	4	4	3	4
107	6	4	4	3	4	4	3	4	6	6	7	6	7
108	3	4	3	6	6	6	1	1	5	5	1	1	1
109	6	6	4	3	4	4	4	1	4	5	4	4	5
110	7	5	4	3	5	4	6	2	4	4	5	5	4
111	5	4	3	4	4	4	3	2	5	5	4	4	5
112	7	7	7	6	7	6	7	3	6	5	1	4	2
113	6	6	5	3	5	5	5	2	4	5	5	4	5
114	5	6	4	5	3	4	6	3	4	4	4	4	5
115	7	7	7	7	7	7	7	4	6		7	1	1
116	4	6	5	3	4	4	5	2	4	3	4	6	5
117	6	7	4	5	5	6	5	2	5	6	4	3
118	3	4	7	3	6	3	4	2	5	6	5	3	5
119	5	6	4	5	2	5	6	2	6	4	4	6
120	3	3	3	4	3	5	4	2	4	4	5	6	5
121	3	3	2	7	6	6	2	1	4	6	2	2	1
122	7	4	7	2	2	3	7	1	2	4	7	3
123	4	5	5	5	4	6	6	4	6	4	5	4
124	5	5	7	6	4	3	7	2	5	5	5	6	4
125	4	4		5		5	2		2	2	4	3
126	5	6	5	6	5	6	6	2	5	4	7	6	6
127	4	6	6	5	4	3	6	1	3	6	3	4	5
128	5	6	3	4	5	6	6	2	3	7	6	3	1
129	7	7	7	5	5	5	7		4	7	5	2
130	2	3	2	6	6	6	5	1	2	5	2	3
131	5	4	5	6	7	6	7	2	2	4	6	1	2
132	6	6	6	5	3	4	7	3	5	5	7	7	7
133	7	7	3	1	1	4	7	2	5	1	7	7	7
134	6	4	4	4	4	5	4	1	4	1	4	5	7
135	6	5	7	7	1	4	6	2	6		1	7	7
136	7	5	3	6	6	6	5	3	6	6	5	5	6
137	6	6	6	6	6	6	6	3	3	6	6	4
138	6	2	3	5	6	5	5	1	5	4	5	4
139	3	5	3	6	6	5	4	1	3	4	7	2	4
140	4	4	4	5	5	5	2	3	5	4	4	4	2
141	7	7	4	2	2	4	1	3	6	4	7	7	6
142	6	6	6	4	3	3	7	1	1	4	4	5	2
143	7	7	2	7	7	7	7	1	4	4	7	3	6
144	4	4	2	5	6	6	2	1		5	6	1	1
145	7	7	4	2	2	2	7	3	3	4	5	6
146	7	7	5	3	3	5	7	2	2	4	6	4	4
147	6	7	5	5	6	6	2	1	4	7	2	3	2
148	6	4	4	5	5	4	7	1	4	4	4	5	4
149	6	6	5	4	5	5	7	2	5	4	6	6	7
150	6	6	4	5	4	5	5	3	3	5	7	3	5
151	7	7	7	4	4	7	7	2	3	4	7	4	2
152	6	7	6	6	6	6	3	3	3	4	1	2	4
153	7	7	4	7	3	3	7	2	4	5	3	1	2
154	4	4	2	2	2	3	4	1	3	4	2	6	6
155	4	3	3	7	7	7	2	1	3	4	2	2	1
156	2	4	2	4	5	6	2	1	3	4	6	5	4
157	3	5	5					1	3	1
158	6	6	3					2	5	6
159	5	6	7	5	5	5	6	2	4	4	3	3
160	6	7	3	4	3	2	7	4	6	3	7	6	5
161	3	4	3	5	5	6	2	2	2	4	2	4	2
162	1	3	3	6	6	6	1	1	2	4	2	5	2
163	7	7	7	5	4	4	7	2	2	4	4	4	4
164	5	5	4	6	3	2	4	3	3	7	4	4	6
165	7	7	5	3	3	4	5	2	5	4	3	4	5
166	5	5	4	6	6	5	6	3	4	5	4	5
167	4	3	4	5	6	6	5	1	5	4	6	2	5
168	6	6	3	5	4	4	6	2	5	7	2	4	6
169	6	6	4	6	6	5	5	3	5	5	3	5	4
170	5	5	4	5	4	6	3	1	3	6	2	4	4
171	5	4	3	6	4	4	4	2	3	1	4	4	4
172	4	5	2	5	4	5	4	2	3	4	6	5	4
173	6	4	4	5	5	5	5	2	6	4	3	3
174	6	5	5	5	4	4	4	1	2	1	4	4	4
175	5	6	6		7	7		2	4	5
176	5	4	4	6	6	6	2	2	3	4	2	2	2
177	7	6	6	4	5	5	7	4	5	4	6	2
178	6	7	6	3	4	4	4	1	3		4	2	2
179	4	3	2	4	4	4	5	2	3	4	4	4	5
180	6	6	5	3	3	4	3	2	2	4	4	4	7
181	1	2	2	3	3	4	4	1	2	3	5	5	2
182	6	4	5	3	6	5	6	2	3	4	4	6	5
183	6	7	5	6	6	6	2	2	4	3	6	4	6
184	6	6	4	4	4	3	5	2	4	1	5	4	5
185	6	5	5	3	5	5	5	1	2	1	4	3	2
186	4							2	4	4
187	2	2	2	4	5	6	1	1	3	4	3	2	2
188	4	5	3	4	5	4	6	1	4	3	3
189	2	3	2	6	6	5	7	2	4	4	7	7	6
190	3	3	2	4	5	6	3	1	5	5	6	3	4
191	4	4	5	4	4	3	3	2	3	6	6	6	6
192	7	7	6	5	4	4	6	2	3	5	4	5	6
193	4	5	2	4	3	4	1	1	2	1	4	2	6
194	7	7	4	5	3	5	7	2	6	4	6	7	7
195	3	5	2	4	4	5	4	1	4	4	4	5	4
196	7	7	4	5	4	4	4	1	3	4	5	4
197	7	6	5	5	6	6	7	2	4	5	6	2	4
198	5	5	4	6	6	6	6	2	3	3	1	2	2
199	1	1	5	6	6	6	1	1	1	4	2	1	1
200	7	5	3	4	4	6	6	1	5	5	6	4
201	6	7	6	6	5	5	7	2	4	5	5	7	7
202	6	6	6	4	1	2	1	3	4	6	6	5	6
203		6	4	4	3	5	3	3	3	4	7	6	5
204	6	5	5	5	4	5	5	2	4	6	3	5	5
205	5	5	5	5	6	5	5	1	4	5	3	3	2
206	3	5	4	6	6	6	5	1	4	4	3	3	2
207	6	6	7	5	5	4	6	3	6	6	3	4	5
208	6	5	5	6	6	6	1	2	4	4	5	6	7
209	4	6	6	6	5	6	3	1	2	5	2	4	4
210	5	6	3	6	4	4	5	2	5	5	5	5	4
211	6	6	6	4	6	6	1	2	5	5	1	3	2
212	5	6	5	7	7	7	6	2	6	6	2	3	4
213	5	5	5	4	5	5	5	1	5	4	4	2
214	3	3	6	2	3	3	6	3	4	2	3	7	7
215	6	6	3	5	6	5	5	2	4	4	3	3
216	5	6	7	4	5	6	1	2	4	5	5	1	1
217	4	5	3	6	4	6	4	2	5	4	2	5	4
218	6	5	6	6	6	6	6	3	4	4	2	6	6
219	7	4	4	4	4	4	6	3	3	3	4	7	7
220	4	5	3	3	3	4	4	1	3	5	4	5
221	6	7	3	3	4	3	5	2	3	4	5	5	6
222	7	5	5	4	4	4	4	1	3	3	4	4	4
223	6	6	7	5	4	6	7	1	6	4	7	6	4
224	5	6		4	4	6	4	2	4	5	2	2
225	4	5	5	6	6	5	5	1	2	5	4	3	2
226	5	3	4	4	4	3	5	2	3	4	4	6	5
227	6	5	4	3	3	4	6	1	4	1	6	6	6
228	4	5	6	4	6	7	1	1	2	5		4	2
229	4	6	5	4	6	6	1	1	3	7	3	2	5
230	3	4	1	5	4	4	4	2	4		5	4	4
231	5	5	5	5	6	6	5	2	5	4	3	3	4
232	7	5	7	4	4	4	2	4	5	5	4	4	7
233	4	4	4	3	5	5	7	2	5	4	7	4
234	6	7	5	4	2	4	6	4	4	8	6	4	4
235	4	4	5	4	4	4	5	1	3	4	4	5	4
236	3	6	4	5	6	6	6	1	3	4	4	3
237	5	5	5	3	4	4	5	1	4	5	3	4	4
238	6	5	4	5	5	5	6	2	4	5	6	4	4
239	4	5	5	3	2	3	3	2	4	6	5	5	5
240	5	5	4	4	4	5	6	2	3	6	3	2	5
241	6	5	5	4	5	5	5	2	3	1	2	2
242	6	5	3	6	5	6	2	1	4	4	1	3	2
243	7	7	7	7	7	7	6	1	3	4	7	7	7
244	7	6	4	6	5	5	5	2	6	4	4	5	5
245	7	7	6	6	6	7	7	3	5	5	7	6	6
246	5	6	5	1	2	4	2	2	4	1	4	2	4
247	2	2	3	5	5	5	7	2	6	6	5	3	6
248	6	6	6	6	6	6	6	2	3	4	5	4	5
249	3	4	5	5	3	4	6	1	3	4	6	6	4
250	6	7	6	4	4	5	7	2	6	4	3	7	7
251	6	7	6	6	6	6	6	2	4	5	6	4	4
252	7	7	4	4	4	4	7	2	4	5	6	3	6
253	5	4	2	3	6	6	3	1	4	5	4	3	2
254	5	3	4	3	4	4	2	1	4	3	4	5	4
255	3	3	6	5	4	5	2	2	5	5	3	4
256	6	7	6	7	5	6	7	4	6	6	7	4	6
257	2	6	3	5	5	5	6	1	3	4	3	2	2
258	7	6	5	4	3	3	7	2	4	4	5	4	5
259	4	4	4	4	5	6	6	2	5	6	6	2
260	6	6	4	5	3	6	7	2	6	6	5	2	6
261	7	7	5	6	6	6	7	1	6	4	6	5	6
262	1	3	2	6	6	6	4	1	3	5	6	2	2
263	7	7	7	3	3	3	1	2	4	4	7	3	1
264	6	6	6	3	2	4	6	2	4	2	4	5	4
265	7	7	7	6	4	3	7	4	6	7	7	4	5
266	4	4	2	3	6	6	2	1	3	4	6	6	2
267	4	6	3	6	5	6	7	1	4	3	5	5	6
268	6	7	6	4	7	4	7	2	6	4	7	6	4
269	6	6	4	5	5	5	4	3	4	4	3	3
270	7	7	6	6	6	7	6	3	6	4	6	2	4
271	4	4	4	4	4	5	1	1	3	4	4	2	2
272	2	4	3	5	6	7	3	1	3	4	4	2	2
273	5	5	4	6	5	3	7	1	3	4	6	7	6
274	7	7	5	6	7	4	7	1	6	8	2	2	4
275	4	5	6	4	4	4	5	1	3	4	4	3	4
276	1	6	5	3	5	3	7	2	3	4	5	5	5
277	6	7	3	4	5	6	2	1	2	4	4	4
278	3	4	3	6	6	6	5	2	6	6	3	3	4
279	6	6	3	4	6	4	6	3	3	1	6	2	5
280	6			6	5	6	6	2	4	6	6	4	7
281	6	5	5	5	5	5	6	3	5	6	3	4
282	1	3	2	7	7	7	1	1	3	6	6	3	1
283	6	5	5	5	6	6	6	4	6	5	6	6
284	4			5	5	5	6	2	5	5	6	4	5
285	5			4	4	4	4	3	5	4	4	4	4
286	6	7	6	4	5	4	5	3	4	6	3	5	5
287	5	5	4	4	5	4	3	2	3	5	2	4	4
288	7	7	2	6	6	6	7	1	6	4	7	7	7
289	4	5	4	3	4	4	5	1	4	4	4	3	2
290	7	7	6	4	4	4	7	4	6	6	4	4	6
291	6	6	5	5	4	4	6	2	3		3	7	2
292	6	6	6	5	5	4	6	2	4	5	4	4	4
293	4	4	4	5	3	6	6	1	4	6	6	2	5
294	2	4	2	5	6	5	3	2	3	4	4	3	2
295	7	7	7	6	7	6	5	4	6	4	1	2	1
296	5	6	2	4	4	4	3	2	6	3	4	4	7
297	6	6	4					3	5	5
298	5	4	2	4	4	4	4	1	3	4	4	5	4
299	5	6	5	4	6	6	2	2	4	4	6	1	1
300	6	7	5	6	5	3	5	1	3	4	4	4
301	5	7	6	6	4	4	4	1	5	1	4	4	4
302	5	6	5	5	5	6	6	2	4	6	6	4
303	4	6	2	6	6	6	5	1	4	6	6	3	2
304	3	4	3	5	6	7	2	2	3	1	4	4
305	3	4	3	5	6	7	2	2	3	1	4	4
306	6	4	5		6	7	7	1	4	3	2	1	1
307	5	4	4	4	3	4	3	3	4	4	5	5
308	7	6	5	3	3	3	7	3	6	4	5	7	7
309	7	7	2	3	4	4	2	3	4	5	4	4	2
310	4	6	5	7	7	7	1	3	5	5	1	1	1
311	7		7	1	1	1	7	4	6	4	7	7	7
312	7	5	6	2	3	4	7	2	4	6	4	6	5
313	3	4	7	6	5	3	2	2	6		5	5	5
314	4	6	5	6	4	4	5	4	4	4	2	4	4
315	4	4	2	6	5	5	2	1	4	7	5	2
316	6	7	6	4	3	3	6	4	6	1	4	6	6
317	6	3	3	3	4	4	6	2	5	5	4	4	4
318	2	3	2	5	5	5	4	3	5	5	3	3
319	6	5	4	4	3	4	6	3	4	4	3	5	5
320	5	6	6	4	4	4	5	3	6	6	7	4	7
321	5	5	3	5	5	5	2	2	4	4	7	3
322	4	4	3	4	5	5	7	2	6	4	4	4	4
323	7	6	7	4	3	3	6	3	6	4	6	5	5
324	4	5	6	4	4	5	1	1	3	1	4	4	4
325	6	6	6	3	5	5	4	4	5	4	5	4	2
326	7	6	4	4	3	3	4	2	2	1	6	4	4
327	6	7	3	5	4	4	6	2	2	4	4	4	5
328	7	5	4	3	4	5	1	1	6	6	7	1	2
329	6	6	3	5	5	5	3	2	4	4	5	4
330	2	3	4	4	5	5	3	1	4	1	5	2	4
331	6	6	2	5	5	5	3	1	3	1	3	3
332	5	5	4	5	4	4	5	4	4	6	7	7	7
333	5	6	5	3	4	4	6	3	3	6	4	4	5
334	6	7	5	5	6	7	7	3	6	5	6	2	4
335	6	7	5	5	6	7	7	3	6	5	6	2	4
336	4	4	5	2	3	5	5	2	4	1	4	5	5
337	5	6	2	6	7	7	7	3	4	4	3	3	1
338	4	4	3	3	4	5	4	1	4	4	5	4	5
339	4	5	6	4	5	6	3	1	5	4	5	2	4
340	5	6	4	6	4	4	5	3	4	5	2	3
341	6	6	2	6	4	4	6	2	5	6	2	2	2
342	5	5	3	5	5	4	4	2	4	6	4	3	4
343	3	5	3	2	4	4	7	4	6	5	5	3
344	6	5	4	6	5	5	4	1	4	4	2	3	4
345	7	6	3	5	5	5	7	2	2	5	6	5	7
346	5	4	4	3	3	5	5	1	3	4	6	4
347	5	4	5	2	5	7	2	1	2	5	7	2	7
348	3	3	3	6	6	6	6	1	2	6	5	2	2
349	5	5	3	5	5	6	6	1	5	4	2	4	4
350	5	5	3	6	6	6	6	1	4	5	5	4	4
351	6	7	4	4	3	4	7	3	6	5	7	7	7
352	6	5	4	5	4	4	2	3	4	4	5	5	6
353	6	5	3	6	5	6	2	1	4	4	4	2	4
354	2	5	6	7	6	6	6	1	6	7	5	4
355	5	5	5	2	3	4	3	2	3	4	4	3	4
356	5	5	4	4	3	4	2	1	4	4	5	6	6
357	3	3	2	6	6	6	5	2	5	6	3	1	1
358	5	5	3	5	5	5	2	3	4	4	2	3
359	5	6	6	4	4	4	2	1	3	6	3	5	4
360	3	6	5	3	3	3	5	1	3	7	5	5	5
361	3	2	5	3	6	3	6	2	3	4	5	2	5
362	6	6	5	6	3	6	6	2	6	6	4	4	5
363	7	7	7	5	5	2	2	3	6	4	1	1	4
364	2	4	4	4	4	7	7	3	3	3	4	4	1
365	4	4	4	2	3	6	2	4	6	4	4	4	2
366	7	7	7	3	1	4	7	2	6	4	7	4	4
367	6	6	6	6	6	7	6	3	6	5	4	4	4
368	6	7	7	4	1	2	7	3	6	4	7	7	7
369	7	7	7	3	5	5	7	2	6		7	3
370	7	7	7	3	5	5	7	2	6		7	3
371	5	5	3	4	4	5	7	2	4	4	1	3	4
372	7	7	2					4	4	7
373	3	4	3	5	4	5	2	3	3	3	6	4	2
374	4	6	5	5	5	5	6	1	2	4	3	3
375	6	5	3	5	7	7	3	3	5	1	3	2	1
376	4	4	3	4	6	6	6	2	4	5	4	2
377	4	3	3	5	4	4	3	4	5	1	2	7	6
378	5	3	3	6	6	7	3	3	4	3	2	3	1
379	3	3	3	4	4	4	2	4	6	5	4	2	4
380	5	6	6	7	7	7	2	3	4	5	4	3	2
381	5	5	4	2	3	5	3	2	6	5	3	2	2
382	7	6	3	6	4	4	7	4	6	6	3	4	5
383	3	7	1	4	4	4	1	2	6	4	7	4	6
384	5	4	3	3	4	6	6	1	2	3	6	5	6
385	2	5	6	6	6	6	5	1	2	6	6	2	4
386	4	4	2	5	6	5	2	1	3	4	2	3	2
387	5	6	2	4	3	3	3	4	4	4	5	5	5
388	5	7	6	4	3	3	6	4	6	5	4	6	5
389	4	6	4	6	6	5	4	1	3	1	2	1	2
390	5	5	4	5	5	5	6	2	6	3	4	3	4
391	5	4	4	6	6	6	3	1	4	4	2	2	4
392	5	5	5	5	5	6	6	1	3	4	3	4	4
393	2			6	6	6	2	1	6	8	4	2	2
394	4	5	6	4	4	4	3	1	3	4	4	4	4
395	4	7	7	5	5	5	5	2	6	7	3	6	2
396	5	5	3	5	5	5	6	1	3	4	4	3	4
397	3	5	5	4	4	4	3	2	2	4	4	4	4
398	6	7	5	4	5	4	5	1	4	3	5	4	6
399	4	5	7	4	2	3	5	1	5	4	4	6	6
400	4	5	5	4	4	3	5	3	5	4	7	4	6
401	4	4	6	4	4	5	4	3	6	4	4	2
402	5	5	5					1	3	5
403	5	6	6	5	5	4	7	1	4	4	5	5	4
404	6	4	4	4	3	5	6	3	4	4	6	2	4
405	6	6	3	5	6	6	2	2	6	6	2	2
406	4	4	3	7	4	7	4	1	4	6	7	4	1
407	5	5	5	5	4	4	6	3	6	5	5	5	7
408	6		6	6	6	5	2	4	5	5	2	2	2
409	6	7	6	5	4	5	7	4	4	5	3	1	6
410	6	6	7	5	1	2	6	2	6	6	4	6	7
411	7	6	7	7	7	7	7	4	6	8	7	7	7
412	7	7	3	2	2		6	2	6	4	6	6
413	5	5	4	6	6	6	4	2	4	4	1	2	2
414	3	4	2	6	6	6	5	3	6	5	6	3
415	4	2	1	4	6	4	4	2	3	5	2	2	1
416	6	5	5	5	5	3	6	2	6	8	4	3	5
417	5	5	5	5	4	4	4	2	4	4	5	4	5
418	6	4	7	5	3	7	5	4	4	7	1	7	4
419	2	3	4	4	6	7	2	2	5	8	2	1	1
420	5	5	4	6	7	7	5	2	4	4	5	3	5
421	6	6	4	4	3	4	3	1	4	4	4	5	4
422	7	7	6	4	5	6	7	4	6	5	7	3	6
423	5	4	4	6	7	6	2	1	5	6	4	1	2
424	6	6	4	4	3	4	6	2	5	4	6	3	5
425	4	4	5	4	4	4	4	2	4		4	4	4
426	7	7	7	3	3	1	7	3	3	1	7	5	7
427	6	6	4	5	5	5	4	2		6	3	2
428	7	7		2	3	4	3	2	5	4	6	6	5
429	6	6	3	5	5	5	4	2	4	4	6	3	4
430	7	7	7	5	5	4	7	3	5	6	7	1	4
431	7	6	7	4	4	2	6	1	3	7	6	6	6
432	7	7	7	4	4	4	7	2	4	1	3	7	7
433	6	6	4	6	4	6	7	2	5	6	7	4	4
434	7	6	3	6	6	6	7	2	3	7	3	2	2
435	7	7	7	4	6	5	2	3	5	5	4	3	2
436	6	5	5	6	6	5	2	2	4	4	1	2	2
437	6	6	7	2	2	3	7	4	5	4	7	6
438	6	4	3	4	4	5	5	2	3	4	5	3
439	2	2	1	7	7	7	2	1	4	6	2	2
440	5	6	1	5	6	6	3	1	2	5	3	3	2
441	4	4	3	6	6	6	5	1	2	4	6	3	7
442	4	5	2	5	6	5	7	2	4	6	2	2	4
443	5	3	5	5	6	6	6	1	5	4	4	1	1
444	6	4	2	3	5	5	1	3	5	4	5	2
445	7	5	4	4	4	5	4	1	4	4	7	7
446	6	4	3	2	3	6	2	2	5	1	5	2
447	5	5	4	7	7	7	1	4	6	6	7	4
448	4	6	4	4	1	4	7	2	5	4	4	4	4
449	3	3	6	3	3	2	3	1	3	8	6	5	6
450	7	6	5	6	7	5	5	2	3	5	2	2	2
451	7	6	5	6	5	5	6	2	5	4	6	3
452	4	7	7	7	6	6	7	1	5	4	5	5	5
453	6	6	6	6	6	6	5	2	3	1	7	4	6
454	5	5	3	5	6	2	6	1	3	4	4	1	2
455	4	6	5	5	5	5	2	2	6	5	3	2
456	5	4	2	6	6	6	6	1	4	5	1	6	6
457	5	5	6	4	3	3	5	2	5	4	6	5	5
458	4	5	4	4	4	5	5	1	3	4	4	4	2
459	4	4	3	6	5	5		1	3	5	4	3	2
460	7	6	4	6	6	6	3	2	5	1	4	4	5
461	5	4	7	7	7	7	1	1	3	5	1	1
462	5	6	4	4	4	4	6	2	5	5	4	6	6
463	6	6	5	4	4	5	4	2	4	5	3	3
464	5	5	4	5	5	4	5	2	4	7	3	2	4
465	4	4	4	5	5	5	4	2	5	4	3	4
466	6	6	4	4	4	4	4	1	4	7	5	4	4
467	7	6	5	6	6	6	7	4	6	6	3	3
468	4	4	3	6	5	6	2	1	3	8	2	3	5
469	3	2	2	4	4	4	2	1	3	4	3	3	4
470	7	7	5	3	3	3	5	2	3	4	5	5	5
471	4	7	3	4	3	4	6	2	3	4	4	4	2
472	5		4
473	4	5	3	5	4	3	4	2	4	4	2	2	4
474	6	7	3	6	2	2	7	1	4	7	6	6	6
475	6	6	4	4	4	4	5	4	6	6	4	4	4
476	4	4	6	2	6	6	3	1	4	7	5	2	4
477	5	5	4	6	7	7	3	1	6	6	3	2
478	6	7	4	5	5	5	6	1	6	5	7	7	5
479	4	6	3	6	6	6	3	1	4	4	6	4	4
480	7	7	6	6	6	6	6	3	6	5	6	3	6
481	4	5	3	5	5	5	2	3	4	4	2	2	4
482	7	7	6	6	6	6	7	4	6	6	4	3	6
483	6	6	6	4	5	4	5	1	4	5	4	2	4
484	5	4	4	2	2	3	5	2	3	4	6	6	6
485	7	7	7	6	4	6	7	3	5	6	4	7	6
486	4	4	3	6	5	5	2	1	4	4	2	3
487	4	6	6	2	4	4	2	2	4	4	4	4	4
488	2	4	6	3	4	2	7	2	5	4	5	4
489	5	5	4	5	3	3	7	1	3	4	5	6	6
490	5			5	3	2	7	1	3	4	7	6	5
491	7	7	4	3	4	3	7	2	6	4	7	6	5
492	6	5	3	5	4	5	4	2	3	8	6	3
493	3		3	5	5	5	6	1	4	4	3	3	4
494	5	5	2	4	4	5	3	2	4	6	6	3	4
495	2	4	2	6	6	6	2	4	5	7	6	2	2
496	2	5	5	5	5	5	3	1	3	6	5	5	5
497	4	5	2	5	2	2	3	2	5	1	4	2	2
498	3	7	4	4	6	4	2	2	2	7	5	3	4
499	6	6	6	4	5	5	5	2	4	4	5	4	4
500	1	2	5	2	3	4	2	2	6	1	6	5	4
501	3	6	3	4	4	4	4	1	3	6	6	3	4
502	6	6	6	5	4	4	7	4	6	7	6	7	6
503	6	5	5	4	3	2	1	1	4	4	1	6	7
504	5	6	4	4	2	5	6	4	4	5	3	3	2
505	7	7	6	7	6	5	7	4	6	4	4	5	4
506	5	6	6	5	5	5	6	1	3	4	4	6	6
507	4	6	2	4	3	3	7	3	5	5	7	5	5
508	4	4	3	5	5	5	5	4	5	8	5	5	4
509	3	5	5	6	5	5	4	1	4	4	6	4	4
510	6	6	5	4	4	5	3	1	4	4	6	4	5
511	5	4	3	5	6	6	5	1	3	4	5	5	5
512	6	6	6	6	5	6	6	2	4	6	3	3
513	5	4	3	3	3	5	5	2	4	4	5	4
514	5	6	5	5	5	5	6	2	5	4	5	5	5
515	5	5	3	3	4	3	5	2	5	4	4	4	5
516	5	4	2	4	5	4	5	1	2	4	4	4
517	5	4	3	5	3	3	3	2	4	4	7	4	5
518	6	6	4	3	4	4	3	2	3	3	4	3	5
519	7	6	3	6	6	6	6	3	4	3	1	4
520	3	6	2	6	6	6	1	2	4	4	4	2	1
521	5	4	5	6	6	6	2	4	4		4	2
522	4	4	5	6	6	5	4	1	4	8	4	3	4
523	6	4	5	3	6	6	5	1	2	4	3	3	2
524	5	6	4	2	2	4	2	2	5	4	6	5	2
525	3	4	3	6	4	5	3	2	5	6	3	2
526	5	4	4	6	5	5	6	1	3	4	3	2	4
527	1	4	5	5	5	5	1	1	2	7	7	3
528	5	5	2	6	6	5	3	1	2	6	2	2	2
529	6	4	4	6	4	5	4	2	4	4	7	4	4
530	7	4	7	7	4	5	7	2	5	4	7	7	7
531	3	3	3	4	5	5	7	2	5	4	1	3	7
532	5	5	3	6	2	2	5	1	3	3	4	2	5
533	6	5	3	1	1	2	6	2	4	4	5	6	4
534	6	6	5	2	4	5	2	2	2	3	4	5	4
535	4	5	3	5	5	5	3	2	5	4	3	3
536	3	4	1	4	5	6	6	1	4	4	2	5	5
537	4	4	2	5	4	4	3	1	3	5	5	4	4
538	5	6	6	7	6	7	7	4	4	4	7	2	7
539	6	6	2	4	4	4	7	2	6	5	4	4	4
540	5	7	5	3	2	3	6	2	4	4	6		4
541	6	5	5	3	3	2	2	2	4	5	5	4	6
542	6	6	4	4	6	6	6	2	5	6	6	5	4
543	2	4	4	4	4	4	4	2	6	4	4	4	4
544	6	6	5	6	6	6	7	4	6	6	7	5	5
545	5	5	5	3	2	3	2	2	4	1	4	6	4
546	4	5	3	3	4	4	2	1	3	4		4	6
547	7	4	2	3	5	6	2	3	4	4	3	4	4
548	2	7	1	4	4	4	4	1	2	4	7	6	6
549	6	6	6	6	6	6	4	2	4	6	7	5	6
550	2	4	2	3	5	5	2	1	3	5	5	2	6
551	6	6	5	6	5	6	5	4	4	6	6	3	4
552	3	4	5	5	5	5	4	2	4	4	5	3
553	5	5	4	4	5	4	4	1	4	5	3	4
554	5	6	5	4	3	3	7	2	6	4	7	6	6
555	7	7	4	3	3	5	4	1	5	3	5	7	6
556	2			5	3	5	7	3	5	6	7	6	7
557	2	5	5	6	6	5	3	3	3	5	4	1	7
558	7	5	4	5	4	4	6	1	4	5	6	6	4
559	3	4	2	3	5	5	1	1	4	4	4	2	2
560	6	6	4	6	6	6	4	3	6	6	5	5	6
561	5	5	2	5	4	5	3	1	3	7	5	2
562	6	6	4	5	6	4	6	2	5	4	3	3	5
563	7	7	7	6	2	4	5	2	4	5	4	4	5
564	5	5	3	4	4	5	2	2	4	6	3	3
565	4	6	4	5	4	4	5	1	3	4	4	3	4
566	6	6	4	5	4	5	7	4	6	5	5	6	6
567	4	4	3	5	6	7	6	1	4	4	4	2	2
568	4	6	4	4	3	3	5	2	5	4	5	6	5
569	4	5	5	7	7		1	1	2	4	1	1	1
570	2	1	2	4	5	5	5	1	3		2	3
571	4	5	4	6	6	6	5	2	4	6	3	3
572	6	6	4	5	4	5	5	2	4	5	7	4	4
573	7	7	3	5	5	5	2	2	4	6	3	5	4
574	1	5	4	3	3	4	2	1	3	4	5	4	2
575				4	6	6	4	3	3	1	2	3	4
576	7	5	3	4	5	5	5	1	5	5	2	4	5
577	3	3	1	6	6	6	3	1	4	6	3	2	2
578	6	6	4	4	4	4	5	2	4	5	7	4	4
579	5	6	3	2	3	5	6	1	5	6	6	3	5
580	5	5	3	5	4	5	3	2	3	4	6	3
581	5	5	4	6	5	6	2	1	3	4	4	3	6
582	6	6	1	6	3	5	6	3	1	5	7	4	6
583	6	6	4	1	2	3	6	2	2	4	3	3	5
584	2	4	5	3	3	3	3	1	6	8	3	2	4
585	7	7	5	3	4	5	7	3	5	6	6	3
586	7	7	4	6	3	6	2	2	6	4	6	6	6
587	5	5	4	3	5	4	4	1	2	4	4	3
588	6	6	4	1	5	2	5	2	4	7	4	3	4
589	6	6	4	4	3	5	6	1	5	5	7	4	5
590	6	6	7	7	7	7	7	2	4	4	2	6	6
591	6	7	3	5	5	5	6	1	4	5	4	3
592	1	2	2	5	5	5	1		3	4	4
593	6	4	2	6	6	6	6	3	4	6	3	3	5
594	6	6	2	3	2	5	5	2	6	6	5	5	5
595	2	4	1	2	4	4	4	1	3	4	3	2	2
596	2	4	4	5	4	4	3	1	3	5	6	4	4
597	6	6	6	3	3	4	6	1	4	5	5	5	6
598	2	5	5	3	2	4	7	2	3	3	7	4	4
599	4	5	4	4	4	4	4	1	1	5	2	4	6
600	3	4	3	4	3	3	5	1	3	7	5	4	4
601	7	6	4	6	6	4	7	4	6	6	6	7	6
602	3	6	5	6	4	4	7	4	6		7	6	4
603	3	3	4	5	5	5	5	1	3	4	5	4
604	6	5	3	3	3	3	5	1	4	4	6	5	4
605	5	5	6	6	6	6	3	1	3	4	7	7	7
606	3	4	4	4	4	4	4		2	4	6	4	4
607	3	5	3	6	6	6	4	4	5	6	2	2	2
608	3	4	3	5	5	6	3	3	6	4	3	3	2
609	4	6	4	6	4	6	3	3	3	5	5	2	2
610	7	6	3	6	4	3	7	2	6	3	4	7	7
611	3	4	2	3	4	5	1	2	2	7	6	2	2
612	4	3	2	4	3	4	4	2	5	4	4	6	6
613	7	3	3	5	5	5	6	3	6	4	5	6	4
614		4	3	6	5	6	2	2	4	4	2	2	2
615	3	5	4	2	3	3	3	1	3	5	6	5	5
616	3	4	3	5	5	6	3	1		6	3	4	4
617	2	4	1	4	5	4	5	1	2	6	4	5	6
618	7	6	4	7	4	4	7	4	6	5	7	4	6
619	6	7	7	5	3	2	6	1	4	4	4	2	4
620	5		6	3	4	3	4	2	3	4	5	3
621	4	5	3	2	2	2	5	2	4	4	5	2
622	6	6	5	3	3	4	6	1	3	7	6	2
623	7	7	6	2	6	5	4	3	3	5	5	3
624	4	4	4	4	6	4	7	1	6	4	7		7
625	6	5	5	4	4	4	4	2	3	4	6	3	5
626	4	6	6	4	2	4	5	2	4	4	4	6	6
627	6	4	4	5	5	5	6	1	5	4	4	5	4
628	4	4	6	3	3	3	1	2	2	5	5	3	5
629	7	7	4	4	7	7	7	3	6	4	6	4	4
630		7	7	1	2	2	4	2	4	7	5	3	5
631	6	5		5	4	4	5	1	3	4	5	3	6
632	5	4	3	3	6	6	3	1	2	4	5	2	2
633	2	6	4	5	7	6	1	3	6	4	6	4	2
634	1	4	2	2	6	6	1	1	3	4	4	1	2
635	6	4	3	6	2	5	6	2	4	7	2	6	4
636	5	4	3	5	4	5	6	1	3	6	4	4	5
637	3	4	2	3	4	3	5	1	4	3	5	3	4
638	5	4	3	2	5	6	5	1	2	4	5	4	6
639	4	5	3	7	4	4	1	2	4	5	4	6	1
640	5	5	5	6	3	3	6	2			4	5	5
641	6	6	5	5	6	5	2	2	4	4	1	2	7
642	5	5	3	6	6	6	4	2	3	4	5	2	2
643	7	7	6	2	3	3	6	1	3	4	6	3	4
644	6	6		3	4	5	4	1	5	4	7	5	7
645	6	5	6	4	5	5	6	2	4		5	4	5
646	6	5	6	4	5	5	6	2	4		5	4	5
647	1	2	2	5	6	6	4	1	1	4	2		2
648	1	2	1	7	7	7	2	1	3	5	1	1
649	6	4	4	7	7	7	1	1	4	7	5	5	5
650	3	6	6	4	4	3	2	2	2	4	4	5	5
651	7	6	7	4	4	7	7	4	6	3	1	1	7
652	4	5	2	6	3	3	6	1	2	4	6	4	4
653	6	4	4	6	4	4	3	3	4	4	5	5	4
654	5	5	6	5	1	2	7	3	5	4	6	5	5
655	7	6	4	3	3	5	6	1	4	5	6	3
656	7	7	7	5	5	5	5	4	6	7	7	5	5
657	4	3	4	5	6	6	5	1	3	7	3	2	2
658	7	7	6	1	1	3	1	4	6	4	7	5	7
659	3	2	3	1	3	3	2		4	6	6	5	5
660	4	7	5	7	7	7	5	1	3	1	1	1	1
661	5	4	7	5	6	6	7	1	4	7	7	5	2
662	5	5	5	4	2	4	7	2	4	1	7	7	6
663	2	3	5	5	3	4	5	1	4	4	2	4
664	3	4	3	4	3	4	3	1	3	4	4	3
665	5	5	5	6	6	5	4	1	3	4	3	2	4
666	4	4	5	5	5	5	3	1	6	5	4	4
667	5	6	6	5	6	6	4	1	6	5	6	6	5
668	4		1	1	1	1	5	2	3	4		4	4
669	7	7	4	5	6	6	7	4	3	8	4	7	7
670	7	7	6	4	4	4	1	4	4	6	7	7	7
671	6	7	5	7	7	7	6	3	6	1		1	1
672	4	6	3	3	5	5	3	2	4	4	3	6
673	7	7	4	5	4	3	7	2	5	6	7	3	7
674	4	4	2	6	5	6	6	2	5	6	3	3
675	5	4	3	2	2	3	2	1	2	7	4	3	6
676	6	3	3	4	4	4	5	1	2	3	6	6	6
677	6	5	5	6	6	6	2	2	6	7	6	2
678	4	4	4	3	4	4	4	1	2	4	5	4	4
679	7	7	6	6	4	5	6	2	5	8	7	4	6
680	4	5	3	6	3	5	6	2	4	8	3	3	2
681	2	6	4	4	4	4	6	2	5	4	6	5	2
682	4	5	3	6	6	6	3	1	4	5	3	2	2
683	4	4	4	1	7	3	6	2	3	3	5	1	1
684	4	5	4	3	3	3	3	2	3	4	5	5	5
685	4	5	5	5	3	6	6	1	5	5	4	3	5
686	5	6	3	3	5	5	5	2	5	7	4	3	5
687	6	6	6	4	4	4	4	2	4	3	4	4	5
688	7	7	5	3	4	5	3	2	5	4	4	3	1
689	4	4	3	4	4	5	3	1	3	6	4	4	4
690	5	6	3	5	3	3	2	2	3	4	5	4	5
691	1	4	5	2	7	6	4	1	5	4	4	2
692	4	5	2	5	4	4	4	2	3	4	3	5	7
693	6	5	4	5	5	5	5	4	5	8	3	3	5
694	6	4	4	3	4	5	5	1	3	4	5	3
695		7	6	4	4	4	3	1	2	6	4	3	4
696	4	3	3	4	5	6	4	1	3	4	4	2	2
697	3	4	3	6	7	6	6	2	4	6	4	5	5
698	3	4	3	6	7	6	6	2	4	6	4	5	5
699	4	4	1	4	5	5	4	2	3	7	3	3
700	5		5	4	4	5	4	2	4	8	6	6	5
701	4	6	3	4	4	4	5	1	2	4	5	5	6
702	5	4	4	4	5	5	6	2	4	7	3	6	4
703	2	4	4	6	5	4	6	1	4	6	3	3	5
704	6	4	2	3	2	3	5	2	3	4	4	3	5
705	7	6	6	1	2	2	7	4	6	6	6	6	7
706	5	5	3	3	3	3	2	2	5	4	5	5	6
707	3	3	3	3	3	4	4	1	3	4	4	6	5
708	6	6	4	6	5	5	5	1	3	8	7	6	7
709	5	6	4	4	7	4	6	2	4	4	5	1	2
710	2			6	3	3	2	1	4	8	5	5	5
711	3	4	5	3	3	3	5	2	5	1	4	4	4
712	3	7	5	4	5	4	7	3	5	4	4	1	4
713	2	5	1	6	6	4	7	3	4	5	6	6	4
714	6	6	5	6	6	6	1	1	4	4	4	7	7
715	5	6	7	4	3	4	6	2	6	5	5	4	5
716	6	6	4	3	4	3	3	2	3	4	4	2	4
717	3	3	2	5	4	7	2	1	4	7	3	2
718	5	4	2	6	6	6	7	2	6	5	6	5	6
719	6	7	7	5	4	5	7	2	5	4	4	7	7
720	2	4	2	4	4	7	4	2	2	4	4	4	4
721	7		2	6	6	5	7	1	4	4	7	6	4
722	6	5	5	6	6	6	7	3	4	7	6	4
723	4	4	4	5	4	4	4	2	2	5	4	3	5
724	5	5	5	3	7	6	4		5	7	3	3	2
725	7	5	4	5	5	6	7	1	6	5	4	3	4
726	7	7	7	7	7	7	7	4		3	1	7	7
727	5	4	6	5	5	5	4	2	4	4	4	4	6
728	5	5	3	5	4	4	5	1	2	4	5	5	5
729	6	1	6	5	4	6	1	1	5	4	6	1
730	7	7	5	4	4	5	4	2	4	2	4	1	1
731	4	5	4	3	5	4	5	2	5	4	2	6	5
732	5	3	5	5	4	4	6	2	5	4	3	4	6
733	1	4	2	7	7	7	2	4	6	8	6	1	1
734	7	6	5	5	5	5	7	4	6	5	3	5	5
735	2	3	2	5	3	3	3	2	3	5	5	5	5
736	3	3	3		4	6	2	2	3	7	4	3
737	6	6	5	5	5	3	5	2	6	4	4	3
738	7	6	4	4	2	2	7	3	3	6	3	6	6
739	2	7	4	7	6	6	7	1	4	1	3	2
740	4	4		3	3	4	2	1	3	4	4	6	7
741	4	5	4	5	5	5	5	2	5	4	6	3
742	3			7	6	6	3	1	2	8	2	5	2
743	7	7	7	2	7	7	5	2	5	4	4	4
744	4	5	5	4	3	4	6	3	4	4	2	6	5
745	6	5	6	6	6	6	1	3	5	8	4	4	5
746	5		3	4	5	5	7	3	5	4	2	6	5
747	6	6	6	6	5	5	5	2	5	5	6	2
748	4	6	6	6	5	5	1	3	5	7	4	1	1
749	3	2	2	5	5	5	1	1	3	1	3	3	2
750	6	5	3	3	3	3	7	1	4	4	6	3
751	7	4	3	4	4	4	5	4	6	4	4	4	5
752	5	5	4	2	4	6	5	4	4	4	5	6	5
753	5	6	4	7	5	6	7	2	4	5	2	3
754	3	4	4	5	4	4	6	2	4	6	6	4	4
755	3	4	3	7	7	7	4	1	3	4	4	4	4
756	5	4	3	4	5	5	5	2	3	4	5	4	4
757	7	7	5	5	5	5	3		4	4	5	5	6
758	2	2	2	3	3	3	3	1	2	3	3	4	5
759	3		3	4	5	5	5	1	5	7	3	3
760	4		2	7	7	7	7	3	5	8	4	7	5
761	5	5		4	3	4	4	3	3	7	2	2	4
762	5	6	2	6	6	6	4	1	6	6	5	3
763	7	7	4	6	6	6	5	3	5	6	7	5	7
764	5	5	5	6	5	4	6	2	4	4	3	3	7
765	5	5	4	6	5	6	7	1	6	4	2	1	2
766	6	4	2	5	5	4	3	2	5	4	4	2
767	7	7	4	6	7	7	6	4	6	8	6	3	7
768	5	6	2	6	5	5	6	2	4	6	3	3
769	2	4	3	6	6	6	3	1	4	5	4	4	2
770	7	7	2	5	3	4	2	3	5	4	4	2	6
771	5		3	5	5	5	3	2	4	4	3	4
772	3	5	4	3	4	5	4	1	5	8	4	5	4
773	3	4	4	5	4	6	6	3	5	5	7	4	6
774	4			2	3	5	2	1	4	4	4	4	4
775	6	4	3	5	6	5	6	1	5	5	2	2	4
776	5	5	4	4	2	6	6	1	2	4	2	5	2
777	5	7	6	2	4	3	7	1	2	7	7	2	5
778	4	5	3	5	3	4	5	2	2	6	5	3	5
779	7			4	5	7	4	3	6	4	4	2	4
780	6			3	3	3	5			4	4	4	4
781	4	4	3	3	5	4	4	2	4	6	3	2	4
782	2		2	4	5	5	2	2		4	3	2
783	7	7	5	2	2	3	4	2	3	4	5	5	4
784			2	6	6	5	4	1	4	5	2	1	2
785	6	7	5	4	6	6	7	2	3	4	2	7	7
786	4	4	2	5	3	5	2	1	3	7	3	3
787	2	4	5	6	4	5	2	1	4	5	3	4
788	4	5	5	6	6	7	6	2	4	4	6	3
789	7	7	5	5	2	6	2	3	5	5	7	6	7
790	6	7	1	6	6	5	7	1	1	7	7	2
791	4	4	4	6	4	4	5		6	4		5	4
792	7	7	7	6	6	6	7	3	5	5	2	7	6
793	3	5	3	4	5	4	6	1	3	5	6	3
794	1	5	4	5	4	4	7	2	5	4	7	4	5
795	4	4	3	6	7	7	5	1	3	4	1	1	1
796	5	6	4	4	4	3	5	1	4	4	6	3
797	4	5	4	3	3	5	3	2	3	4	4	4
798	6	5	7	4	6	5	6	1	2	5	2	5	5
799	6	6	7	7	7	7	7	2	6	4	7	7	7
800	3	3	2	5	5	4	2	2	4	4	3	3
801	5	5	3	4	5	5	2	2	2	8	6	2
802
